# Supplementary material for: Comparison of human papillomavirus (HPV) detection in urine and cervical swab samples using the HPV GenoArray Diagnostic assay
Source: PeerJ. 2017 Oct 9;5:e3910. doi: 10.7717/peerj.3910 (PMC5637711; doi:10.7717/peerj.3910)
Supplement: Data S1 [file peerj-05-3910-s001.xls]

## Sheet: NCI case include
code	age	stage	Hybriobio cervical (HPV genotyping)	Hybribio urine(HPV genotyping)
ss108	39	LSIL	16	16
ss110	41	LSIL	neg	neg
ss111	48	LSIL	18,52	52
ss112	40	HSIL	16	11,16,66
ss113	30	LSIL	18,39,53,66	18,39,53
ss114	28	HSIL	16,18	neg
ss119	49	LSIL	neg	18
ss120	24	LSIL	18,39	18,39
ss121	20	LSIL	neg	18,51
ss122	52	LSIL	neg	18
ss124	59	LSIL	neg	18
ss125	55	LSIL	6	6
ss128	23	LSIL	neg	neg
ss129	50	LSIL	58	58
ss131	55	LSIL	45	neg
ss134	42	LSIL	neg	18
ss136	35	LSIL	18,53	18
ss140	56	LSIL	neg	18
ss141	37	HSIL	16,66	neg
ss142	48	LSIL	neg	neg
ss146	32	LSIL	51	neg
ss147	28	LSIL	53,58	53,58
ss148	42	HSIL	35	neg
ss162	49	LSIL	58	neg
ss165	34	LSIL	neg	neg
ss170	51	LSIL	42,58	42
ss171	40	LSIL	18,58	18,58
ss172	40	LSIL	58	58
ss174	41	LSIL	58	neg
ss175	47	LSIL	58	59
ss176	46	LSIL	53	neg
ss177	69	HSIL	58	neg
ss178	36	LSIL	58	58
ss179	46	LSIL	31	neg
ss181	32	HSIL	59	neg
ss182	37	HSIL	31,52,58	52
ss183	30	HSIL	16	neg
ss185	29	LSIL	16	neg
ss190	42	HSIL	52,81	52,81
ss195	40	HSIL	18	18
ss210	49	HSIL	52	neg
ss211	44	LSIL	33	33
ss212	47	LSIL	52	52
ss247	36	LSIL	16,31	16
ss248	31	HSIL	52	51
ss249	44	LSIL	51	51
ss255	44	LSIL	81	81
ss256	42	LSIL	59	59
ss257	52	LSIL	16	16
ss259	37	LSIL	neg	58
ss260	32	LSIL	66	58,66
ss262	40	LSIL	53,81	53,81
ss285	33	HSIL	16,52	neg
ss286	59	HSIL	52	neg
ss287	45	HSIL	33	neg
ss288	45	HSIL	58	58
ss289	53	LSIL	53	53
ss291	38	LSIL	16	neg
ss293	31	HSIL	18,58	neg
ss294	42	HSIL	16,58,68	16,53,58,68
ss295	19	LSIL	18,66	18,39,53,66
ss296	39	LSIL	53	53
ss297	41	LSIL	53	53
ss298	29	LSIL	52,58,81	52,53,58,81
ss143	26	LSIL	neg	18
ss150	42	LSIL	neg	18
ss160	49	LSIL	neg	81
ss263	52	HSIL	53	53
ss277	50	LSIL	neg	58
ss115	60	NORMAL	neg	neg
ss116	57	NORMAL	neg	neg
ss117	52	NORMAL	neg	neg
ss118	42	NORMAL	neg	neg
ss145	30	NORMAL	neg	neg
ss149	56	NORMAL	neg	neg
ss151	56	NORMAL	neg	neg
ss152	33	NORMAL	neg	neg
ss153	53	NORMAL	neg	neg
ss154	58	NORMAL	neg	neg
ss155	48	NORMAL	neg	neg
ss156	54	NORMAL	neg	neg
ss157	60	NORMAL	neg	neg
ss158	59	NORMAL	neg	neg
ss159	44	NORMAL	neg	18
ss161	50	NORMAL	neg	neg
ss163	40	NORMAL	neg	neg
ss164	53	NORMAL	neg	neg
ss166	36	NORMAL	neg	neg
ss186	55	NORMAL	16	neg
ss187	58	NORMAL	neg	neg
ss188	46	NORMAL	neg	neg
ss189	40	NORMAL	59	neg
ss191	54	NORMAL	58	neg
ss192	43	NORMAL	neg	neg
ss193	45	NORMAL	neg	neg
ss194	57	NORMAL	neg	neg
ss196	56	NORMAL	neg	neg
ss197	48	NORMAL	neg	18
ss198	42	NORMAL	neg	neg
ss199	58	NORMAL	neg	neg
ss200	53	NORMAL	58	neg
ss201	38	NORMAL	neg	neg
ss202	53	NORMAL	neg	neg
ss203	45	NORMAL	neg	18
ss204	54	NORMAL	neg	neg
ss205	58	NORMAL	neg	neg
ss206	57	NORMAL	58	neg
ss207	58	NORMAL	58	neg
ss208	25	NORMAL	neg	neg
ss209	60	NORMAL	neg	neg
ss213	56	NORMAL	neg	neg
ss214	46	NORMAL	neg	neg
ss215	47	NORMAL	neg	neg
ss216	59	NORMAL	58	neg
ss217	42	NORMAL	neg	neg
ss218	56	NORMAL	neg	53
ss219	56	NORMAL	neg	neg
ss220	44	NORMAL	neg	neg
ss221	43	NORMAL	58	neg
ss222	59	NORMAL	neg	neg
ss223	56	NORMAL	neg	neg
ss224	49	NORMAL	neg	neg
ss225	45	NORMAL	neg	neg
ss226	52	NORMAL	neg	neg
ss227	57	NORMAL	neg	neg
ss228	53	NORMAL	neg	neg
ss229	46	NORMAL	neg	neg
ss230	52	NORMAL	neg	neg
ss231	50	NORMAL	neg	neg
ss232	33	NORMAL	neg	neg
ss233	55	NORMAL	neg	neg
ss234	55	NORMAL	neg	neg
ss235	57	NORMAL	neg	neg
ss236	55	NORMAL	neg	neg
ss237	31	NORMAL	neg	neg
ss238	51	NORMAL	neg	neg
ss239	54	NORMAL	58	neg
ss240	59	NORMAL	neg	neg
ss241	55	NORMAL	neg	51,58
ss242	39	NORMAL	58	neg
ss243	57	NORMAL	neg	58
ss244	57	NORMAL	neg	neg
ss245	53	NORMAL	neg	neg
ss246	53	NORMAL	neg	neg
ss264	55	NORMAL	58	neg
ss265	54	NORMAL	neg	18
ss266	54	NORMAL	neg	neg
ss267	54	NORMAL	neg	neg
ss268	58	NORMAL	neg	neg
ss269	46	NORMAL	neg	neg
ss270	46	NORMAL	neg	80
ss271	53	NORMAL	neg	neg
ss272	53	NORMAL	neg	neg
ss273	56	NORMAL	neg	58
ss274	58	NORMAL	neg	neg
ss275	58	NORMAL	neg	58
ss276	52	NORMAL	neg	58
ss278	53	NORMAL	neg	58
ss279	55	NORMAL	neg	58
ss280	54	NORMAL	neg	neg
ss281	57	NORMAL	neg	neg
ss282	47	NORMAL	neg	58
ss283	39	NORMAL	neg	52
ss284	57	NORMAL	neg	58

## Sheet: NCI normal
code	age	stage	Hybriobio cervical	Hybribio urine
ss115	60	CI	neg	neg
ss116	57	CI	neg	neg
ss117	52	CII mix bac	neg	neg
ss118	42	CII candida	neg	neg
ss145	30	CI	neg	neg
ss149	56	CI	neg	neg
ss151	56	CI	neg	neg
ss152	33	CI	neg	neg
ss153	53	CII	neg	neg
ss154	58	CI	neg	neg
ss155	48	CI	neg	neg
ss156	54	CI	neg	neg
ss157	60	CI	neg	neg
ss158	59	CII	neg	neg
ss159	44	CII	neg	18
ss161	50	CI	neg	neg
ss163	40	CI	neg	neg
ss164	53	CI	neg	neg
ss166	36	CI	neg	neg
ss186	55	CI	16	neg
ss187	58	CI	neg	neg
ss188	46	CI	neg	neg
ss189	40	CI	59	neg
ss191	54	CI	58	neg
ss192	43	CI	neg	neg
ss193	45	CI	neg	neg
ss194	57	CI	neg	neg
ss196	56	CI	neg	neg
ss197	48	CII candida	neg	18
ss198	42	CI	neg	neg
ss199	58	CI	neg	neg
ss200	53	CI	58	neg
ss201	38	CII	neg	neg
ss202	53	CI	neg	neg
ss203	45	CII	neg	18
ss204	54	CI	neg	neg
ss205	58	CI	neg	neg
ss206	57	CI	58	neg
ss207	58	CI	58	neg
ss208	25	CI	neg	neg
ss209	60	CI	neg	neg
ss213	56	CII cocci	neg	neg
ss214	46	CI	neg	neg
ss215	47	CI	neg	neg
ss216	59	CI	58	neg
ss217	42	CI	neg	neg
ss218	56	CII cocci	neg	53
ss219	56	CI	neg	neg
ss220	44	CI	neg	neg
ss221	43	CII candida	58	neg
ss222	59	CI	neg	neg
ss223	56	CII	neg	neg
ss224	49	CI	neg	neg
ss225	45	CI	neg	neg
ss226	52	CI	neg	neg
ss227	57	CI	neg	neg
ss228	53	CI	neg	neg
ss229	46	CI	neg	neg
ss230	52	CI	neg	neg
ss231	50	CI	neg	neg
ss232	33	CI	neg	neg
ss233	55	CI	neg	neg
ss234	55	CI	neg	neg
ss235	57	CI	neg	neg
ss236	55	CI	neg	neg
ss237	31	CI	neg	neg
ss238	51	CI	neg	neg
ss239	54	CI	58	neg
ss240	59	CI	neg	neg
ss241	55	CI	neg	51,58
ss242	39	CII mixed bact.	58	neg
ss243	57	CI	neg	58
ss244	57	CI	neg	neg
ss245	53	CII candida	neg	neg
ss246	53	CI	neg	neg
ss264	55	CII cocci	58	neg
ss265	54	CI	neg	18
ss266	54	CI	neg	neg
ss267	54	CI	neg	neg
ss268	58	CI	neg	neg
ss269	46	CI	neg	neg
ss270	46	CI	neg	80
ss271	53	CII mix bac	neg	neg
ss272	53	CII	neg	neg
ss273	56	CI	neg	58
ss274	58	CII	neg	neg
ss275	58	CI	neg	58
ss276	52	CI	neg	58
ss278	53	CII	neg	58
ss279	55	CI	neg	58
ss280	54	CI	neg	neg
ss281	57	CI	neg	neg
ss282	47	CI	neg	58
ss283	39	CI	neg	52
ss284	57	CI	neg	58
